# Supplementary material for: Persistent Infection of a Canine Histiocytic Sarcoma Cell Line with Attenuated Canine Distemper Virus Expressing Vasostatin or Granulocyte-Macrophage Colony-Stimulating Factor
Source: Int J Mol Sci. 2022 May 31;23(11):6156. doi: 10.3390/ijms23116156 (PMC9181094; doi:10.3390/ijms23116156)
Supplement: Supplementary file 1 [file ijms-23-06156-s001.zip]

Archive with 1 entries (1 files):
- ijms-1704896-supplementary.pdf
